# Supplementary material for: Whole genome sequencing of CCR5 CRISPR-Cas9-edited Mauritian cynomolgus macaque blastomeres reveals large-scale deletions and off-target edits
Source: Front Genome Ed. 2023 Jan 12;4:1031275. doi: 10.3389/fgeed.2022.1031275 (PMC9877282; doi:10.3389/fgeed.2022.1031275)
Supplement: Supplementary file 8 [file DataSheet2.xlsx]

## Sheet: casoffinder 19AUG21 3 mm
crRNA	DNA	Ref Genome Location	chromosome	Position	Direction	Mismatches	Variants Detected by WGS	Gene
GCTGCTGCCCAGTGGGACTTNGG	GCTGCTGCCCAGTGGGACTTTGG	CM001920.1	2	101400688	+	0	no
GCTGTGTTTGCCTCTCTCCCNGG	GCTGTGTTTGCCTCTCTCCCAGG	CM001920.1	2	101400886	+	0	no
GCTGCTGCCCAGTGGGACTTNGG	GCTGCTGCCCAGTGGtgCTTTGG	CM001919.1	1	87888379	+	2	no
GCTGCTGCCCAGTGGGACTTNGG	GCTGCTGCCCAGTGGtgCTTGGG	KE145507.1		269094	+	2	no
GCTGCTGCCCAGTGGGACTTNGG	GCTGCTcCCCAGTGGtACTTTGG	KE145507.1		277499	+	2	no
GCTGCTGCCCAGTGGGACTTNGG	GCTGCTGCCCAGTGGtgCTTTGG	KE145507.1		280578	+	2	no
GCTGCTGCCCAGTGGGACTTNGG	GCTGCTGCCCAGTGGtgCTTTGG	KE145507.1		380716	+	2	no
GCTGCTGCCCAGTGGGACTTNGG	GCTGCTGCCCAGTGGtgCTTTGG	KE145507.1		430618	+	2	no
GCTGCTGCCCAGTGGGACTTNGG	cCTGCTGCCCAGTGGtACTTTGG	KE145507.1		439226	+	2	no
GCTGTGTTTGCCTCTCTCCCNGG	GCTGTGTTTGCtTCTgTCCCAGG	CM001920.1	2	101383450	+	2	no
GCTGTGTTTGCCTCTCTCCCNGG	GCTGTGcTTGCCTCTtTCCCTGG	CM001925.1	7	35664631	-	2	yes	LIPC
GCTGCTGCCCAGTGGGACTTNGG	GCTtCTGCCCAGTGGGAgTTGGG	CM001926.1	8	101615564	-	2	no
GCTGTGTTTGCCTCTCTCCCNGG	GCTGgcTTTGCCTCTCTCCCAGG	CM001927.1	9	7497178	-	2	yes	SFMBT2
GCTGTGTTTGCCTCTCTCCCNGG	GCTGTGcTTcCCTCTCTCCCAGG	CM001929.1	11	129547583	-	2	yes	intergenic
GCTGTGTTTGCCTCTCTCCCNGG	GCTGTGTTctCCTCTCTCCCTGG	CM001932.1	14	14725950	-	2	yes	intergenic
GCTGCTGCCCAGTGGGACTTNGG	GCTGCTGCCCAGgGGGACcTGGG	CM001934.1	16	78702731	-	2	no
GCTGCTGCCCAGTGGGACTTNGG	cCTGCTGCCCAGTGGtACTTTGG	KE146000.1		34396	-	2	no
GCTGCTGCCCAGTGGGACTTNGG	tCaGCTGCCCAGTGtGACTTGGG	CM001919.1	1	63497146	+	3	yes	NFASC
GCTGCTGCCCAGTGGGACTTNGG	GCTGCTGtgCAGTaGGACTTCGG	CM001919.1	1	70223470	+	3	no
GCTGCTGCCCAGTGGGACTTNGG	GCTGCTGCCCgGTGGtgCTTTGG	CM001919.1	1	87808243	+	3	no
GCTGCTGCCCAGTGGGACTTNGG	GCTGCTtCCCAGTGGtgCTTTGG	CM001919.1	1	87465714	-	3	no
GCTGCTGCCCAGTGGGACTTNGG	GCTGCTGCCCgGTGGtgCTTTGG	CM001919.1	1	87455743	-	3	no
GCTGCTGCCCAGTGGGACTTNGG	GCTGCTGCCCgGTGGcgCTTTGG	KE145507.1		278947	+	3	no
GCTGCTGCCCAGTGGGACTTNGG	GCTGCTtCCCAGTGGtAtTTTGG	KE145507.1		295265	+	3	no
GCTGCTGCCCAGTGGGACTTNGG	GCTGCTGCCCgaTGGcACTTTGG	KE145507.1		307157	+	3	no
GCTGCTGCCCAGTGGGACTTNGG	GCTGCTtCCCAGTGGttCTTTGG	KE145507.1		345487	+	3	no
GCTGCTGCCCAGTGGGACTTNGG	GCTGCTGCCCAGTtGtgCTTTGG	KE145507.1		352522	+	3	no
GCTGCTGCCCAGTGGGACTTNGG	GCTGCTcCCCAGTGGtgCTTTGG	KE145507.1		359779	+	3	no
GCTGCTGCCCAGTGGGACTTNGG	GCTGCTGCCCgGTGGtgCTTTGG	KE145507.1		376554	+	3	no
GCTGCTGCCCAGTGGGACTTNGG	GCTGCTGCCCAGTaGtgCTTTGG	KE145507.1		378063	+	3	yes	intergenic
GCTGCTGCCCAGTGGGACTTNGG	GCTGCTGCCCAGTGGtgCcTTGG	KE145507.1		385188	+	3	no
GCTGTGTTTGCCTCTCTCCCNGG	GCaGTGTTTGCCTCTgcCCCTGG	CM001919.1	1	47773824	-	3	no
GCTGTGTTTGCCTCTCTCCCNGG	GCaGTGTTTtCCTgTCTCCCAGG	CM001919.1	1	110594216	-	3	no
GCTGTGTTTGCCTCTCTCCCNGG	GCTGTGgTTtCCTCTCTCCtGGG	CM001919.1	1	199634457	-	3	yes	ENSMFAT00000017821
GCTGTGTTTGCCTCTCTCCCNGG	GCTGTGTTTGCaTCaCTCCtGGG	CM001920.1	2	3857907	-	3	no
GCTGTGTTTGCCTCTCTCCCNGG	GCTGTGTTcGCCTCcCTtCCTGG	CM001920.1	2	14424436	-	3	no
GCTGCTGCCCAGTGGGACTTNGG	GCgGCTGCCCtGTGGGACgTGGG	CM001920.1	2	97596212	+	3	no
GCTGTGTTTGCCTCTCTCCCNGG	GCTcTGTTTGtCTCTaTCCCTGG	CM001920.1	2	164493209	-	3	no
GCTGTGTTTGCCTCTCTCCCNGG	cCTGTGaTTaCCTCTCTCCCTGG	CM001921.1	3	53360905	+	3	yes	intergenic
GCTGCTGCCCAGTGGGACTTNGG	GggGtTGCCCAGTGGGACTTGGG	CM001922.1	4	132005634	+	3	no
GCTGTGTTTGCCTCTCTCCCNGG	GCTGTGgcTGCCTCTCTtCCTGG	CM001921.1	3	157222974	-	3	no
GCTGTGTTTGCCTCTCTCCCNGG	GCTGTGTcTGCCTCTCaCCgTGG	CM001921.1	3	191424836	-	3	no
GCTGTGTTTGCCTCTCTCCCNGG	GCTGTGTcTcCCTCTCcCCCAGG	CM001922.1	4	2457033	-	3	yes	intergenic
GCTGTGTTTGCCTCTCTCCCNGG	cCTGTGcTTGCCTCTCTCaCAGG	CM001922.1	4	18516232	-	3	no
GCTGTGTTTGCCTCTCTCCCNGG	GCTGTGTTTGCCTtTtTCCtGGG	CM001922.1	4	48071455	+	3	no
GCTGTGTTTGCCTCTCTCCCNGG	aaTGTGTTTGCCTCTtTCCCTGG	CM001923.1	5	188649889	+	3	yes	intergenic
GCTGTGTTTGCCTCTCTCCCNGG	GCaGTGTTTGtCTCTCTgCCTGG	CM001924.1	6	40706746	-	3	no
GCTGCTGCCCAGTGGGACTTNGG	GCTGCcGCCCAGTGGGtCcTGGG	CM001925.1	7	141101352	-	3	no
GCTGTGTTTGCCTCTCTCCCNGG	GCTGTGTTTtCtTtTCTCCCTGG	CM001924.1	6	93581285	-	3	no
GCTGTGTTTGCCTCTCTCCCNGG	GgaGTGTTgGCCTCTCTCCCAGG	CM001925.1	7	28263588	+	3	yes	CYP19A1
GCTGTGTTTGCCTCTCTCCCNGG	GCTGTGcTTGgCTCTCTgCCAGG	CM001925.1	7	141852329	+	3	no
GCTGCTGCCCAGTGGGACTTNGG	GCTtCTcCCCAGTGaGACTTGGG	CM001926.1	8	104332749	-	3	no
GCTGCTGCCCAGTGGGACTTNGG	GCTGCTGCCCAGTGtGctTTAGG	CM001926.1	8	139999924	-	3	no
GCTGCTGCCCAGTGGGACTTNGG	GCTtCTGCCCAGTGGGAgTgGGG	CM001927.1	9	42713260	-	3	no
GCTGCTGCCCAGTGGGACTTNGG	GCTGCaGCtCAGTGGGgCTTGGG	CM001927.1	9	48185456	-	3	no
GCTGCTGCCCAGTGGGACTTNGG	GgTGCTGgCCAGTGGcACTTTGG	CM001927.1	9	56344544	+	3	no
GCTGTGTTTGCCTCTCTCCCNGG	GCTGTGTTTGCCTgTtTtCCAGG	CM001926.1	8	103858130	+	3	no
GCTGCTGCCCAGTGGGACTTNGG	GCTGCTGagCAGTGGGACaTTGG	CM001928.1	10	7608359	+	3	no
GCTGCTGCCCAGTGGGACTTNGG	GCTtCTGCCCAGTGGGgCaTTGG	CM001928.1	10	8660892	+	3	no
GCTGCTGCCCAGTGGGACTTNGG	tCTGCTtCCCAGTGGGgCTTTGG	CM001928.1	10	14219906	-	3	no
GCTGCTGCCCAGTGGGACTTNGG	GCTGCaGgCCAGTGcGACTTTGG	CM001928.1	10	21738227	+	3	no
GCTGCTGCCCAGTGGGACTTNGG	tCTGCTGCCCAGTGGGcCTcGGG	CM001928.1	10	31267650	+	3	yes	intergenic
GCTGCTGCCCAGTGGGACTTNGG	tCTGCTcCCCAGTGGGACTgAGG	CM001928.1	10	95721612	-	3	no
GCTGCTGCCCAGTGGGACTTNGG	GCTGCaGCCCAGTGGGAgcTTGG	CM001929.1	11	89634755	+	3	no
GCTGCTGCCCAGTGGGACTTNGG	GCTcaTGgCCAGTGGGACTTCGG	CM001929.1	11	112969014	+	3	no
GCTGTGTTTGCCTCTCTCCCNGG	GCaGTGTTTGCCTCTgTgCCTGG	CM001927.1	9	106396780	+	3	no
GCTGTGTTTGCCTCTCTCCCNGG	tCTGTGTggGCCTCTCTCCCTGG	CM001927.1	9	120244155	-	3	no
GCTGTGTTTGCCTCTCTCCCNGG	GCTGTGTTTGCtcCTtTCCCAGG	CM001928.1	10	38949292	+	3	no
GCTGTGTTTGCCTCTCTCCCNGG	tCTGTGTTTGCCTCTCTttCAGG	CM001929.1	11	19833485	+	3	no
GCTGCTGCCCAGTGGGACTTNGG	GCcGCTGCCCtGTGtGACTTTGG	CM001929.1	11	136834798	+	3	no
GCTGCTGCCCAGTGGGACTTNGG	GCTGCTGCCCAGTGaGACccTGG	CM001931.1	13	18157841	+	3	no
GCTGTGTTTGCCTCTCTCCCNGG	GCTGTGTccGCCTCTCTCgCCGG	CM001930.1	12	62901723	+	3	yes	intergenic
GCTGTGTTTGCCTCTCTCCCNGG	GCTcTGTTTtCCTtTCTCCCAGG	CM001931.1	13	9450036	-	3	no
GCTGCTGCCCAGTGGGACTTNGG	cCTtCTGCCCAGTGGGACTgAGG	CM001932.1	14	51819574	+	3	no
GCTGCTGCCCAGTGGGACTTNGG	agTGCTGCCCAGTGGGACTgGGG	CM001933.1	15	70349848	+	3	no
GCTGTGTTTGCCTCTCTCCCNGG	GCTGTcTTTtgCTCTCTCCCTGG	CM001932.1	14	21980671	-	3	no
GCTGTGTTTGCCTCTCTCCCNGG	GCTGccTTgGCCTCTCTCCCAGG	CM001932.1	14	67777650	+	3	no
GCTGTGTTTGCCTCTCTCCCNGG	GCTGTcTTTGCCaCTCTCaCAGG	CM001935.1	17	62039482	-	3	yes	NDFIP2
GCTGTGTTTGCCTCTCTCCCNGG	GCTGTGTgTGCCTCTgcCCCTGG	CM001936.1	18	4838779	+	3	no
GCTGTGTTTGCCTCTCTCCCNGG	GCTGTGTgTGCCTCTgcCCCTGG	CM001936.1	18	4836661	-	3	no
GCTGTGTTTGCCTCTCTCCCNGG	GCTGTGTTcGCCTCTgaCCCGGG	CM001937.1	19	2568437	-	3	no
GCTGTGTTTGCCTCTCTCCCNGG	GCTGTGTcTGCCTCTCTgtCTGG	CM001937.1	19	4201638	-	3	no
GCTGCTGCCCAGTGGGACTTNGG	GCccCTGCaCAGTGGGACTTGGG	CM001937.1	19	40019282	+	3	yes	DLL3
GCTGCTGCCCAGTGGGACTTNGG	GCTGCTGCCCAGgGaGAgTTTGG	CM001939.1	X	17738838	-	3	no
GCTGCTGCCCAGTGGGACTTNGG	GCTGCcGtCCAGTGGGtCTTCGG	CM001939.1	X	68655602	-	3	no
GCTGCTGCCCAGTGGGACTTNGG	GCTGCTGCCCtGTGcaACTTTGG	CM001939.1	X	77265016	+	3	no
GCTGTGTTTGCCTCTCTCCCNGG	GCcGTGTTTtCCTCTCTCCaTGG	CM001937.1	19	30898558	-	3	no
GCTGTGTTTGCCTCTCTCCCNGG	GCTGTtTgTtCCTCTCTCCCGGG	CM001937.1	19	38893209	-	3	no
GCTGTGTTTGCCTCTCTCCCNGG	GCTGTGcaTcCCTCTCTCCCTGG	CM001937.1	19	49110480	+	3	yes	CCDC114
GCTGTGTTTGCCTCTCTCCCNGG	GCTGTGTTTGCtTCaCTgCCAGG	CM001937.1	19	53809095	+	3	no
GCTGTGTTTGCCTCTCTCCCNGG	GCTaTGTTTtCCTgTCTCCCTGG	CM001938.1	18	39442114	-	3	no
GCTGTGTTTGCCTCTCTCCCNGG	GCTGTGTgTGCCTCTggCCCAGG	CM001938.1	18	58838756	+	3	no

## Sheet: LIPC
LIPC	sequence of off-target		chromosome	off-target position	position 1	genotype 1	mutation type 1	position 2	genotype 2	mutation type 2	position 3	genotype 3	mutation type 3
	GCTGTGCTTGCCTCTTTCCCTGG	CM001925.1	7	35664631-35664653
Sample
4-1					35664634-35664643	AGGGAAAGAG|AGGGAAAGAG	HOM_REF	35664637-35664640	GAAA|GAAA	HOM_REF	35664642-35664643	AG|AG	HOM_REF
4-2					35664634-35664643	AGGGAAAGAG|AGGGAAAGAG	HOM_REF	35664637-35664640	GAAA|GAAA	HOM_REF	35664642-35664643	AG|AG	HOM_REF
4-3					35664634-35664643	.|.	NO_CALL	35664637-35664640	.|.	NO_CALL	35664642-35664643	.|.	NO_CALL
4-4					35664634-35664643	AGGGAAAGAG|AGGGAAAGAG	HOM_REF	35664637-35664640	GAAA|GAAA	HOM_REF	35664642-35664643	AG|AG	HOM_REF
4-5					35664634-35664643	A|A	HOM_VAR	35664637-35664640	.|.	NO_CALL	35664642-35664643	.|.	NO_CALL
4-6					35664634-35664643	AGGGAAAGAG|A	HET	35664637-35664640	GAAA|GAAA	HOM_REF	35664642-35664643	AG|AG	HOM_REF
5-1					35664634-35664643	AGGGAAAGAG|AGGGAAAGAG	HOM_REF	35664637-35664640	GAAA|G	HET	35664642-35664643	AG|A	HET
5-2					35664634-35664643	AGGGAAAGAG|AGGGAAAGAG	HOM_REF	35664637-35664640	GAAA|GAAA	HOM_REF	35664642-35664643	AG|AG	HOM_REF
5-3					35664634-35664643	.|.	NO_CALL	35664637-35664640	.|.	NO_CALL	35664642-35664643	.|.	NO_CALL
5-4					35664634-35664643	AGGGAAAGAG|AGGGAAAGAG	HOM_REF	35664637-35664640	GAAA|GAAA	HOM_REF	35664642-35664643	AG|AG	HOM_REF
5-7					35664634-35664643	AGGGAAAGAG|AGGGAAAGAG	HOM_REF	35664637-35664640	GAAA|GAAA	HOM_REF	35664642-35664643	AG|AG	HOM_REF
5-8					35664634-35664643	AGGGAAAGAG|AGGGAAAGAG	HOM_REF	35664637-35664640	.|.	NO_CALL	35664637-35664640	.|.	NO_CALL
5-9					35664634-35664643	.|.	NO_CALL	35664637-35664640	.|.	NO_CALL	35664642-35664643	.|.	NO_CALL

## Sheet: SFMBT2
SFMBT2	sequence of off-target	Off-target ID	chromosome	off-target position	position 1	genotype 1	mutation type 1	position 2	genotype 2	mutation type 2	position 3	genotype 3	mutation type 3	position 4	genotype 4	mutation type 4
	GCTGGCTTTGCCTCTCTCCCAGG	CM001927.1	9	7497177-7497199
Sample
4-1					7497180-7497184	.|.	NO_CALL	7497182-7497189	.|.	NO_CALL	7497184-7497185	.|.	NO_CALL	7497185	.|.	NO_CALL
4-2					7497180-7497184	.|.	NO_CALL	7497182-7497189	.|.	NO_CALL	7497184-7497185	.|.	NO_CALL	7497185	.|.	NO_CALL
4-3					7497180-7497184	CTGGG|C	HET	7497182-7497189	.|.	NO_CALL	7497184-7497185	.|.	NO_CALL	7497185	C|C	HOM_VAR
4-4					7497180-7497184	.|.	NO_CALL	7497182-7497189	.|.	NO_CALL	7497184-7497185	.|.	NO_CALL	7497185	.|.	NO_CALL
4-5					7497180-7497184	.|.	NO_CALL	7497182-7497189	.|.	NO_CALL	7497184-7497185	.|.	NO_CALL	7497185	.|.	NO_CALL
4-6					7497180-7497184	CTGGG|CTGGG	HOM_REF	7497182-7497189	TGGGAGAGA|CCGGGAGAGA	HET	7497184-7497185	GA|GA	HOM_REF	7497185	A|A	HOM_REF
5-1					7497180-7497184	.|.	NO_CALL	7497182-7497189	.|.	NO_CALL	7497184-7497185	.|.	NO_CALL	7497185	.|.	NO_CALL
5-2					7497180-7497184	.|.	NO_CALL	7497182-7497189	.|.	NO_CALL	7497184-7497185	.|.	NO_CALL	7497185	.|.	NO_CALL
5-3					7497180-7497184	.|.	NO_CALL	7497182-7497189	.|.	NO_CALL	7497184-7497185	.|.	NO_CALL	7497185	.|.	NO_CALL
5-4					7497180-7497184	CTGGG|CTGGG	HOM_REF	7497182-7497189	TGGGAGAGA|T	HET	7497184-7497185	.|.	NO_CALL	7497185	.|.	NO_CALL
5-7					7497180-7497184	.|.	NO_CALL	7497182-7497189	CGGGAGAGA|CGGGAGAGA	HOM_VAR	7497184-7497185	.|.	NO_CALL	7497185	.|.	NO_CALL
5-8					7497180-7497184	CTGGG|CTGGG	HOM_REF	7497182-7497189	TGGGAGAGA|CGGGAGAGA	HET	7497184-7497185	GA|GA	HOM_REF	7497185	.|.	NO_CALL
5-9					7497180-7497184	CTGGG|CTGGG	HOM_REF	7497182-7497189	GGGAGAGA|GGGAGAGA	HOM_REF	7497184-7497185	GA|GA	HOM_REF	7497185	A|A	HOM_REF

## Sheet: Intergenic_CM001929.1
intergenic	sequence of off-target	chromosome	off-target position	position 1	genotype 1	mutation type 1	position 2	genotype 2	mutation type 2	position 3	genotype 3	mutation type 3
	GCTGTGCTTCCCTCTCTCCCAGG	11	129547583-129547605
4-1				129547569-129547586	AGGTTGGGCGTTGGTGCCT|AGGTTGGGCGTTGGTGCCT	HOM_REF	129547586-129547594	TGGGAGAGA|TGGGAGAGGA	HOM_REF	129547589-129547590	GA|GA	HOM_REF
4-2				129547569-129547586	AGGTTGGGCGTTGGTGCCT|AGGTTGGGCGTTGGTGCCT	HOM_REF	129547586-129547594	TGGGAGAGA|TGGGAGAGGA	HOM_REF	129547589-129547590	GA|GA
4-3				129547569-129547586	.|.	NO_CALL	129547586-129547594	TGGGAGAGA|TGGGAGAGGA	HOM_REF	129547589-129547590	GA|GA	HOM_REF
4-4				129547569-129547586	AGGTTGGGCGTTGGTGCCT|AGGTTGGGCGTTGGTGCCT	HOM_REF	129547586-129547594	TGGGAGAGA|TGGGAGAGGA	HOM_REF	129547589-129547590	GA|GA	HOM_REF
4-5				129547569-129547586	AGGTTGGGCGTTGGTGCCT|AGGTTGGGCGTTGGTGCCT	HOM_REF	129547586-129547594	TGGGAGAGA|T	HET	129547589-129547590	GA|GA	HOM_REF
4-6				129547569-129547586	AGGTTGGGCGTTGGTGCCT|AGGTTGGGCGTTGGTGCCT	HOM_REF	129547586-129547594	TGGGAGAGA|TGGGAGAGGA	HOM_REF	129547589-129547590	GA|G	HET
5-1				129547569-129547586	A|A	HOM_VAR	129547586-129547594	.|.	NO_CALL	129547589-129547590	GA|GA	HOM_REF
5-2				129547569-129547586	AGGTTGGGCGTGGTGCCT|A	HET	129547586-129547594	.|.	NO_CALL	129547589-129547590	.|.	NO_CALL
5-3				129547569-129547586	.|.	NO_CALL	129547586-129547594	.|.	NO_CALL	129547589-129547590	.|.	NO_CALL
5-4				129547569-129547586	A|A	HOM_VAR	129547586-129547594	.|.	NO_CALL	129547589-129547590	GA|GA	HOM_REF
5-7				129547569-129547586	.|.	NO_CALL	129547586-129547594	.|.	NO_CALL	129547589-129547590	.|.	NO_CALL
5-8				129547569-129547586	.|.	NO_CALL	129547586-129547594	.|.	NO_CALL	129547589-129547590	.|.	NO_CALL
5-9				129547569-129547586	.|.	NO_CALL	129547586-129547594	.|.	NO_CALL	129547589-129547590	.|.	NO_CALL

## Sheet: Intergenic_CM001932.1
intergenic	sequence of off-target	chromosome	off-target position	position 1	genotype 1	mutation type 1	position 2	genotype 2	mutation type 2	position 3	genotype 3	mutation type 3
	GCTGTGTTCTCCTCTCTCCCTGG	14	14725950-14725972
Sample
4-1				14725950-14725981	GCCAGGGAGAGAGGAGAACACAGCCTGGCTTA|GCCAGGGAGAGAGGAGAACACAGCCTGGCTTA	HOM_REF	14725953-14725954	AG|AG	HOM_REF	14725955-14725957	GGA|GGA	HOM_REF
4-2				14725950-14725981	.|.	NO_CALL	14725953-14725954	.|.	NO_CALL	14725955-14725957	.|.	NO_CALL
4-3				14725950-14725981	.|.	NO_CALL	14725953-14725954	.|.	NO_CALL	14725955-14725957	.|.	NO_CALL
4-4				14725950-14725981	GCCAGGGAGAGAGGAGAACACAGCCTGGCTTA|GCCAGGGAGAGAGGAGAACACAGCCTGGCTTA	HOM_REF	14725953-14725954	AG|AG	HOM_REF	14725955-14725957	GGA|GGA	HOM_REF
4-5				14725950-14725981	GCCAGGGAGAGGAGGGAGAACACAGCCTGGCTTA|G	HET	14725953-14725954	.|.	NO_CALL	14725955-14725957	.|.	NO_CALL
4-6				14725950-14725981	GCCAGGGAGAGAGGAGAACACAGCCTGGCTTA|GCCAGGGAGAGAGGAGAACACAGCCTGGCTTA	HOM_REF	14725953-14725954	AG|AG	HOM_REF	14725955-14725957	GGA|G	HET
5-1				14725950-14725981	.|.	NO_CALL	14725953-14725954	.|.	NO_CALL	14725955-14725957	.|.	NO_CALL
5-2				14725950-14725981	.|.	NO_CALL	14725953-14725954	.|.	NO_CALL	14725955-14725957	.|.	NO_CALL
5-3				14725950-14725981	.|.	NO_CALL	14725953-14725954	A|A	HOM_VAR	14725955-14725957	.|.	NO_CALL
5-4				14725950-14725981	GCCAGGGAGAGAGGAGAACACAGCCTGGCTTA|GCCAGGGAGAGAGGAGAACACAGCCTGGCTTA	HOM_REF	14725953-14725954	.|.	NO_CALL	14725955-14725957	.|.	NO_CALL
5-7				14725950-14725981	.|.	NO_CALL	14725953-14725954	.|.	NO_CALL	14725955-14725957	.|.	NO_CALL
5-8				14725950-14725981	.|.	NO_CALL	14725953-14725954	.|.	NO_CALL	14725955-14725957	.|.	NO_CALL
5-9				14725950-14725981	.|.	NO_CALL	14725953-14725954	.|.	NO_CALL	14725955-14725957	.|.	NO_CALL

## Sheet: NFASC
NFASC	sequence of off-target	chromosome	off-target position	position 1	genotype 1	mutation type 1
	TCAGCTGCCCAGTGTGACTTGGG	1	63497146-63497168
Sample
4-1				63497159	T|T	HOM_REF
4-2				63497159	.|.	NO_CALL
4-3				63497159	T|T	HOM_REF
4-4				63497159	G|G	HOM_VAR
4-5				63497159	G|G	HOM_VAR
4-6				63497159	T|T	HOM_REF
5-1				63497159	T|T	HOM_REF
5-2				63497159	T|G	HET
5-3				63497159	G|G	HOM_VAR
5-4				63497159	T|T	HOM_REF
5-7				63497159	G|G	HOM_VAR
5-8				63497159	T|G	HET
5-9				63497159	G|G	HOM_VAR

## Sheet: intergenic_KE145507.1
KE145507.1	sequence of off-target	chromosome	off-target position	position 1	genotype 1	type 1
	GCTGCTGCCCAGTAGTGCTTTGG	1-scaffold	378063-378085
Sample
4-1				378065	.|.	NO_CALL
4-2				378065	.|.	NO_CALL
4-3				378065	.|.	NO_CALL
4-4				378065	C|T	HET
4-5				378065	.|.	NO_CALL
4-6				378065	T|T	HOM_VARR
5-1				378065	.|.	NO_CALL
5-2				378065	.|.	NO_CALL
5-3				378065	.|.	NO_CALL
5-4				378065	C|C	HOM_REF
5-7				378065	.|.	NO_CALL
5-8				378065	.|.	NO_CALL
5-9				378065	.|.	NO_CALL

## Sheet: Intergenic_CM001919.1
intergenic	sequence of off-target	chromosome	off-target position	position 1	genotype 1	mutation type 1
	GCTGTGGTTTCCTCTCTCCTGGG	1	199634457-199634479
Sample
4-1				199634463	G|G	HOM_REF
4-2				199634463	G|G	HOM_REF
4-3				199634463	G|G	HOM_REF
4-4				199634463	G|G	HOM_REF
4-5				199634463	G|G	HOM_REF
4-6				199634463	G|G	HOM_REF
5-1				199634463	G|G	HOM_REF
5-2				199634463	GA|GA	HOM_VAR
5-3				199634463	G|G	HOM_REF
5-4				199634463	G|G	HOM_REF
5-7				199634463	G|G	HOM_REF
5-8				199634463	G|G	HOM_REF
5-9				199634463	G|G	HOM_REF

## Sheet: Intergenic_CM001921.1
intergenic	sequence of off-target	chromosome	off-target position	position 1	genotype 1	mutation type 1	position 2	genotype 2	mutation type 2
	CCTGTGATTACCTCTCTCCCTGG	3	53360905-53360927
Sample
4-1				53360905-53360923	TCCTGTGATTACCTCTCTCT|TCCTGTGATTACCTCTCTC	HOM_REF	53360917-53360936	CTCTCTCCCTGGTGATTACA|CTCTCTCCCTGGTGATTACA	HOM_REF
4-2				53360905-53360923	TCCTGTGATTACCTCTCTCT|TCCTGTGATTACCTCTCTC	HOM_REF	53360917-53360936	CTCTCTCCCTGGTGATTACA|CTCTCTCCCTGGTGATTACA	HOM_REF
4-3				53360905-53360923	TCCTGTGATTACCTCTCTCT|TCCTGTGATTACCTCTCTC	HOM_REF	53360917-53360936	CTCTCTCCCTGGTGATTACA|C	HET
4-4				53360905-53360923	TCCTGTGATTACCTCTCTCT|TCCTGTGATTACCTCTCTC	HOM_REF	53360917-53360936	CTCTCTCCCTGGTGATTACA|CTCTCTCCCTGGTGATTACA	HOM_REF
4-5				53360905-53360923	TCCTGTGATTACCTCTCTCT|TCCTGTGATTACCTCTCTC	HOM_REF	53360921-53360923	CT|C	HET
4-6				53360905-53360923	TCCTGTGATTACCTCTCTCT|TCCTGTGATTACCTCTCTC	HOM_REF	53360917-53360936	CTCTCTCCCTGGTGATTACA|CTCTCTCCCTGGTGATTACA	HOM_REF
5-1				53360905-53360923	TCCTGTGATTACCTCTCTC|T	HET	53360917-53360936	CTCTCTCCCTGGTGATTACA|CTCTCTCCCTGGTGATTACA	HOM_REF
5-2				53360905-53360923	TCCTGTGATTACCTCTCTCT|TCCTGTGATTACCTCTCTC	HOM_REF	53360917-53360936	CTCTCTCCCTGGTGATTACA|CTCTCTCCCTGGTGATTACA	HOM_REF
5-3				53360905-53360923	.|.	NO_CALL	53360917-53360936	.|.	NO_CALL
5-4				53360905-53360923	T|T	HOM_VAR	53360917-53360936	.|.	NO_CALL
5-7				53360905-53360923	.|.	NO_CALL	53360917-53360936	.|.	NO_CALL
5-8				53360905-53360923	TCCTGTGATTACCTCTCTCT|TCCTGTGATTACCTCTCTC	HOM_REF	53360917-53360936	CTCTCTCCCTGGTGATTACA|CTCTCTCCCTGGTGATTACA	HOM_REF
5-9				53360905-53360923	.|.	NO_CALL	53360917-53360936	.|.	NO_CALL

## Sheet: Intergenic_CM001922.1
intergenic	sequence of off-target	chromosome	off-target position	position 1	genotype 1	mutation type 1
	GCTGTGTCTCCCTCTCCCCCAGG	4	2457033-2457055
Sample
4-1				2457036-2457038	TGG|TGG	HOM_REF
4-2				2457036-2457038	.|.	NO_CALL
4-3				2457036-2457038	.|.	NO_CALL
4-4				2457036-2457038	TGG|TGG	HOM_REF
4-5				2457036-2457038	TGG|TGG	HOM_REF
4-6				2457036-2457038	TGG|TGG	HOM_REF
5-1				2457036-2457038	TGG|T	HET
5-2				2457036-2457038	TGG|TGG	HOM_REF
5-3				2457036-2457038	.|.	NO_CALL
5-4				2457036-2457038	TGG|TGG	HOM_REF
5-7				2457036-2457038	.|.	NO_CALL
5-8				2457036-2457038	TGG|TGG	HOM_REF
5-9				2457036-2457038	.|.	NO_CALL

[truncated: 7 more sheets: Intergenic_CM001923.1, CYP19A1, Intergenic_CM001928.1, Intergenic_CM001930.1, NDFIP2, DLL3, CCDC114]
